# Supplementary material for: Reduced Oxygen Condition Is Associated with Genome-Wide Expression Changes in Mastitis-Lineage Staphylococcus aureus During In Vitro Invasion into a Mammary Cell Line
Source: Int J Mol Sci. 2026 May 20;27(10):4591. doi: 10.3390/ijms27104591 (PMC13206821; doi:10.3390/ijms27104591)
Supplement: Supplementary file 1 [file ijms-27-04591-s001.zip]

Archive with 1 entries (1 files):
- ijms-4244514-supplementary.pdf
